# Supplementary material for: Coffee Oil Extraction Methods: A Review
Source: Foods. 2024 Aug 20;13(16):2601. doi: 10.3390/foods13162601 (PMC11353398; doi:10.3390/foods13162601)
Supplement: Supplementary file 1 [file foods-13-02601-s001.zip]

Archive with 1 entries (1 files):
- foods-3141738-supplementary.pdf
